# Supplementary material for: Exclusive Breastfeeding Rates at Hospital Discharge Across the Robson Ten-Group Classification System: A Retrospective Study
Source: Nutrients. 2025 Nov 26;17(23):3708. doi: 10.3390/nu17233708 (PMC12694462; doi:10.3390/nu17233708)
Supplement: Supplementary file 1 [file nutrients-17-03708-s001.zip]

Archive with 1 entries (1 files):
- nutrients-3922230-supplementary.pdf
